# Supplementary material for: Circulating Extracellular Vesicle Levels in Patients with Coronavirus Disease 2019 Coagulopathy: A Prospective Cohort Study
Source: J Clin Med. 2023 May 14;12(10):3460. doi: 10.3390/jcm12103460 (PMC10218835; doi:10.3390/jcm12103460)
Supplement: Supplementary file 1 [file jcm-12-03460-s001.zip]

Archive with 1 entries (1 files):
- jcm-2350856-supplementary.pdf
